# Supplementary material for: In Silico Molecular Modeling of Four New Afatinib Derived Molecules Targeting the Inhibition of the Mutated Form of BCR-ABL T315I
Source: Molecules. 2024 Sep 8;29(17):4254. doi: 10.3390/molecules29174254 (PMC11397288; doi:10.3390/molecules29174254)
Supplement: Supplementary file 1 [file molecules-29-04254-s001.zip]

Archive with 1 entries (1 files):
- molecules-3078508-supplementary.pdf
